# Supplementary material for: The molecular basis of monopolin recruitment to the kinetochore
Source: Chromosoma. 2019 Apr 30;128(3):331–54. doi: 10.1007/s00412-019-00700-0 (PMC6823300; doi:10.1007/s00412-019-00700-0)
Supplement: Supplementary file 2 — (XLSX 39 kb) [file 412_2019_700_MOESM2_ESM.xlsx]

## Sheet: Presence-absence
					Monopolin complex			MIND/Mis12 complex				Ndc80 complex				Knl1 complex		CCAN/Ctf19c
Supergroup	relevant taxonomy	Species ID	Abbreviation	Dsn1-N/Box1	Csm1	Lrs4	Mam1	Dsn1	Nsl1	Mis12	Nnf1	Spc24	Spc25	Ndc80	Nuf2	Knl1	Zwint-1	CenpA	CenpC	CenpH	CenpI	CenpK	CenpM	CenpL	CenpN	CenpO	CenpP	CenpQ	CenpU	CenpS	CenpX	CenpT	CenpW	Nkp1	Nkp2
Opisthokonta	Metazoa	Homo sapiens	HSAP	0	0	0	0	1	1	1	1	1	1	1	1	1	1	1	1	1	1	1	1	1	1	1	1	1	1	1	1	1	1	0	0
		Mus musculus	MMUS	0	0	0	0	1	1	1	1	1	1	1	1	1	1	1	1	1	1	1	1	1	1	1	1	1	1	1	1	1	1	0	0
		Xenopus tropicalis	XTRO	0	0	0	0	1	1	1	1	1	1	1	1	1	1	1	1	1	1	1	1	1	1	1	1	1	1	1	1	1	1	0	0
		Takifugu rubripes	TRUB	0	0	0	0	1	1	1	1	1	1	1	1	1	1	1	1	1	1	1	1	1	1	1	1	1	1	1	1	1	1	0	0
		Danio rerio	DRER	0	0	0	0	1	1	1	1	1	1	1	1	1	1	1	1	1	1	1	1	1	1	1	1	1	1	1	1	1	1	0	0
		Ciona intestinalis	CINT	0	0	0	0	0	1	1	1	1	1	1	1	1	1	1	1	1	1	1	1	1	1	0	0	0	0	1	1	1	0	0	0
		Branchiostoma floridae	BFLO	0	0	0	0	1	1	1	1	1	1	1	1	1	1	1	1	1	1	1	1	1	1	1	1	1	1	1	1	1	1	0	0
		Saccoglossus kowalevskii	SKOW	0	0	0	0	1	1	1	1	1	1	1	1	1	1	1	1	1	1	1	1	1	1	1	1	1	1	1	1	1	1	1	1
		Strongylocentrotus purpuratus	SPUR	0	0	0	0	1	1	1	1	1	1	1	1	1	1	1	1	1	1	1	1	1	1	1	1	1	1	1	1	1	1	0	0
		Drosophila melanogaster	DMEL	0	0	0	0	1	0	1	1	0	1	1	1	1	0	1	1	0	0	0	0	0	0	0	0	0	0	0	0	0	0	0	0
		Anopheles gambiae	AGAM	0	0	0	0	1	0	1	1	0	1	1	1	1	0	1	1	0	0	0	0	0	0	0	0	0	0	0	0	0	0	0	0
		Nasonia vitripennis	NVIT	0	0	0	0	1	0	1	1	1	1	1	1	1	0	0	0	0	1	1	1	1	1	0	0	0	0	0	0	0	0	0	0
		Bombyx mori	BMOR	0	0	0	0	1	0	1	1	1	1	1	1	1	0	0	0	0	1	1	1	1	1	1	0	0	0	1	1	0	0	0	0
		Caenorhabditis elegans	CELE	0	0	0	0	0	1	1	1	0	0	1	1	1	0	1	1	0	0	0	0	0	0	0	0	0	0	1	1	0	0	0	0
		Brugia malayi	BMAL	0	0	0	0	1	1	1	1	0	0	1	1	1	0	1	1	0	0	0	0	0	0	0	0	0	0	1	1	0	0	0	0
		Schistosoma mansoni	SMAN	0	0	0	0	1	0	1	1	0	1	1	0	0	1	1	0	0	0	0	0	0	0	0	0	0	0	1	0	0	0	0	0
		Nematostella vectensis	NVEC	1	1	0	0	1	1	1	1	1	1	1	1	1	1	1	1	1	1	1	1	1	1	1	1	1	1	1	1	1	1	1	1
		Trichoplax adhaerens	TADH	0	1	0	0	0	1	1	1	1	1	1	1	1	1	1	1	0	0	0	0	0	0	0	0	0	0	1	0	0	0	0	0
		Mnemiopsis leidyi	MLEI	0	0	0	0	0	0	0	0	0	0	1	0	1	0	1	0	0	0	0	0	0	0	0	0	0	0	0	0	0	0	0	0
		Amphimedon queenslandica	AQUE	0	1	0	0	0	0	1	1	0	1	1	1	1	0	1	1	0	0	0	0	0	0	0	0	0	0	1	1	0	0	0	0
	Holozoa	Monosiga brevicollis	MBRE	0	0	0	0	1	1	1	1	0	1	1	1	1	1	1	1	0	0	0	0	0	0	0	0	0	0	1	0	0	0	0	0
		Salpingoeca rosetta	SROS	0	0	0	0	1	1	1	1	1	1	1	1	1	1	1	1	1	1	1	1	1	1	1	1	1	1	0	0	0	1	1	1
		Capsaspora owczarzaki	COWC	0	0	0	0	1	1	1	1	1	1	1	1	1	1	1	1	1	1	1	1	1	1	1	1	1	1	1	1	1	1	0	0
		Sphaeroforma arctica	SARC	1	1	0	0	1	1	1	1	1	1	1	1	1	1	1	1	1	1	1	0	0	0	0	0	0	0	1	1	0	0	0	0
		Creolimax fragrantissima	CFRA	1	1	0	0	1	1	1	1	1	1	1	1	1	1	1	1	1	1	1	0	0	0	0	0	0	0	1	1	0	0	0	0
		Fonticula alba	FALB	0	0	0	0	1	0	0	0	1	1	1	1	1	1	0	0	1	1	1	1	1	1	0	0	0	0	1	1	1	1	0	0
	Fungi	Saccharomyces cerevisiae	SCER	1	1	1	1	1	1	1	1	1	1	1	1	1	1	1	1	1	1	1	0	1	1	1	1	1	1	1	1	1	1	1	1
		Candida glabrata	CGLA	1	1	1	1	1	1	1	1	1	1	1	1	1	1	1	1	1	1	1	0	1	1	1	1	1	1	1	1	1	1	1	1
		Kluyveromyces lactis	KLAC	1	1	1	1	1	1	1	1	1	1	1	1	1	1	1	1	1	1	1	0	0	1	1	1	1	1	1	1	1	1	1	1
		Debaryomyces hansenii	DHAN	1	1	0	0	1	1	1	1	1	1	1	1	1	1	1	1	1	1	1	0	1	1	1	1	1	1	1	1	1	1	1	1
		Yarrowia lipolytica	YLIP	1	1	0	0	1	1	1	1	1	1	1	1	1	1	1	1	1	1	1	0	1	1	1	1	1	1	1	1	1	1	1	1
		Neurospora crassa	NCRA	1	1	0	0	1	1	1	1	1	1	1	1	1	1	1	1	1	1	1	0	1	1	1	1	1	1	1	1	1	1	1	1
		Schizosaccharomyces pombe	SPOM	1	1	1	0	1	1	1	1	1	1	1	1	1	1	1	1	1	1	1	0	1	1	1	1	1	1	1	1	1	1	1	1
		Cryptococcus neoformans	CNEO	0	1	0	0	1	1	1	1	1	1	1	1	1	1	1	1	0	0	0	0	0	0	0	0	0	0	0	0	0	0	0	0
		Agaricus bisporus	ABIS	0	1	0	0	1	1	1	1	1	1	1	1	1	1	1	1	0	0	0	0	0	0	0	0	0	0	0	0	0	0	0	0
		Ustilago maydis	UMAY	1	1	0	0	1	1	1	1	1	1	1	1	1	1	1	1	1	1	1	0	1	1	1	1	1	1	0	0	1	1	0	0
		Mucor circinelloides	MCIR	0	1	0	0	1	1	1	1	1	1	1	1	1	1	0	0	1	1	1	1	1	1	1	1	1	1	1	1	1	1	0	0
		Phycomyces blakesleeanus	PBLA	1	1	0	0	1	1	1	1	1	1	1	1	1	1	0	0	1	1	1	1	1	1	1	1	0	1	1	1	1	1	0	0
		Mortierella verticillata	MVER	1	1	0	0	1	1	1	1	1	1	1	0	1	1	1	1	1	1	1	1	1	1	1	1	1	1	1	1	1	1	1	1
		Mortierella elongata	MELO	1	1	0	0	1	1	1	1	1	1	1	1	1	1	1	1	1	1	1	1	1	1	1	1	1	1	1	1	1	1	1	1
		Rhizopus irregularis	RIRR	0	0	0	0	1	1	1	1	1	1	1	1	1	0	1	0	1	1	1	0	1	1	1	1	1	1	1	1	1	1	1	1
		Coemansia reversa	CREV	1	1	0	0	1	1	1	1	1	1	1	1	1	0	1	1	0	0	0	0	0	0	0	0	0	0	1	1	0	0	0	0
		Conidiobolus coronatus	CCOR	1	1	0	0	1	1	1	1	1	1	1	1	0	0	1	1	1	1	1	1	1	1	1	1	1	1	1	1	1	1	1	0
		Allomyces macrogynus	AMAC	0	0	0	0	1	1	1	1	1	1	1	1	1	1	1	1	0	0	0	0	0	0	0	0	0	0	1	1	0	0	0	0
		Catenaria anguillulae	CANG	0	0	0	0	1	1	1	1	0	1	1	0	1	0	1	1	0	0	0	0	0	0	0	0	0	0	1	1	0	0	0	0
		Batrachochytrium dendrobatidis	BDEN	1	1	0	0	1	1	1	1	1	1	1	1	1	1	1	1	0	0	0	0	0	0	0	0	0	0	1	1	0	0	0	0
		Spizellomyces punctatus	SPUN	1	1	0	0	1	1	1	1	1	1	1	1	1	1	1	1	1	1	1	1	0	0	0	0	0	1	1	1	0	0	0	0
		Piromyces sp.	PSPE	0	0	0	0	1	1	1	1	1	1	1	1	1	1	1	1	0	0	0	0	0	0	0	0	0	0	0	0	0	0	0	0
		Encephalitozoon intestinalis	EINT	1	1	0	0	1	1	1	1	1	1	1	1	1	1	1	1	0	0	0	0	0	0	0	0	0	0	0	0	0	0	0	0
		Encephalitozoon cuniculi	ECUN	1	1	0	0	1	1	1	1	1	1	1	1	1	1	1	1	0	0	0	0	0	0	0	0	0	0	0	0	0	0	0	0
		Nosema bombycis	NBOM	0	1	0	0	1	1	1	1	1	1	1	1	1	1	1	1	0	0	0	0	0	0	0	0	0	0	0	0	0	0	0	0
		Vavraia culicis	VCUL	0	1	0	0	1	1	1	1	1	1	1	1	1	1	1	1	0	0	0	0	0	0	0	0	0	0	0	0	0	0	0	0
		Rozella allomyces	RALL	0	0	0	0	1	1	1	1	1	1	1	1	1	1	1	1	0	0	0	0	0	0	0	0	0	0	0	0	0	0	0	0
	Apusozoa	Thecamonas trahens	TTRA	0	0	0	0	1	0	1	1	1	1	1	1	1	1	0	0	1	1	1	1	1	1	1	1	1	1	1	1	1	1	0	1
Amoebozoa		Dictyostelium discoideum	DDIS	1	1	0	0	1	1	1	1	1	1	1	1	1	1	1	0	1	1	1	1	1	1	1	1	0	0	1	1	0	0	0	0
		Polysphondylium pallidum	PPAL	1	1	0	0	1	1	1	1	1	1	1	1	1	1	0	0	0	0	0	0	0	0	0	0	0	0	1	1	0	0	0	0
		Physarum polycephalum	PPOL	1	1	0	0	1	0	1	1	1	1	1	1	1	1	1	0	1	1	1	1	1	1	1	1	1	1	1	1	1	0	0	1
		Entamoeba histolytica	EHIS	0	0	0	0	0	0	0	0	0	1	1	0	0	0	1	0	0	0	0	0	0	0	0	0	0	0	0	0	0	0	0	0
		Acanthamoebe castellanii	ACAS	0	0	0	0	0	0	1	0	1	1	1	1	1	1	1	1	1	1	1	1	1	1	1	1	1	1	1	1	1	1	0	1
Excavata		Trichomonas vaginalis	TVAG	0	0	0	0	0	0	1	1	0	1	1	1	0	0	1	1	0	0	0	0	0	0	0	0	0	0	1	1	0	0	0	0
		Giardia intestinalis	GINT	0	0	0	0	0	0	0	0	1	1	0	1	0	0	1	0	0	0	0	0	0	0	0	0	0	0	0	0	0	0	0	0
		Trypanosoma brucei	TBRU	0	0	0	0	0	0	0	0	0	0	0	0	0	0	0	0	0	0	0	0	0	0	0	0	0	0	0	0	0	0	0	0
		Leishmania major	LMAJ	0	0	0	0	0	0	0	0	0	0	0	0	0	0	0	0	0	0	0	0	0	0	0	0	0	0	0	0	0	0	0	0
		Naegleria gruberi	NGRU	0	0	0	0	1	0	1	0	0	1	1	1	1	1	1	1	0	0	0	0	0	0	0	0	0	0	0	0	0	0	0	0
SAR	Stramenopila	Nannochloropsis gaditana	NGAD	0	1	0	0	0	0	1	1	1	1	1	1	1	1	1	1	0	0	0	0	0	0	0	0	0	0	0	0	0	0	0	0
		Ectocarpus siliculosus	ESIL	0	1	0	0	0	0	1	1	1	1	1	1	1	1	1	1	0	0	0	0	0	0	0	0	0	0	1	1	0	0	0	0
		Aureococcus anophagefferens	AANO	0	1	0	0	0	0	0	0	1	0	1	1	0	0	1	1	0	0	0	0	0	0	0	0	0	0	0	0	0	0	0	0
		Phaeodactylum tricornutum	PTRI	0	0	0	0	1	1	1	1	1	1	1	1	1	1	1	1	1	1	1	0	1	1	1	0	0	0	1	1	0	0	0	0
		Thalassiosira pseudonana	TPSE	0	0	0	0	1	1	1	1	1	1	1	1	1	1	1	1	0	0	0	0	0	0	0	0	0	0	1	1	0	0	0	0
		Phytophthora infestans	PINF	1	1	0	0	1	1	1	1	1	1	1	1	1	1	1	1	0	0	0	0	1	0	0	0	0	0	1	1	0	0	0	0
		Hyaloperonospora parasitica	HPAR	1	1	0	0	1	1	1	1	1	1	1	1	1	1	1	1	0	0	0	0	1	0	0	0	0	0	1	1	0	0	0	0
		Saprolegnia parasitica	ALAI	1	1	0	0	1	1	1	1	1	1	1	1	1	1	1	1	0	0	0	0	1	0	0	0	0	0	1	1	0	0	0	0
		Albugo candida	ACAN	1	1	0	0	1	1	1	1	1	1	1	1	1	1	1	1	0	0	0	0	1	0	0	0	0	0	1	1	0	0	0	0
		Albugo laibachii	SPAR	1	1	0	0	1	1	1	1	1	1	1	1	1	1	1	1	1	0	0	0	1	0	0	0	0	0	1	1	0	0	0	0
		Aplanochytrium kerguelense	AKER	1	1	0	0	1	0	1	1	1	1	1	1	1	1	1	1	0	1	0	1	1	1	1	1	1	1	1	1	1	1	0	0
		Aurantiochytrium limacinum	ALIM	1	1	0	0	1	1	1	1	1	1	1	1	1	1	1	1	1	1	1	1	1	1	1	1	1	1	1	1	1	1	0	0
		Schizochytrium aggregatum	SAGG	0	1	0	0	1	1	1	1	1	1	1	1	1	1	1	1	1	1	1	1	1	1	1	1	1	1	1	1	1	1	0	0
		Blastocystis hominis	BHOM	0	0	0	0	0	0	1	1	1	1	1	1	1	1	1	1	1	1	1	1	1	1	1	0	0	1	1	1	1	0	0	0
	Alveolata	Symbiodinium minutum	SMIN	0	0	0	0	0	0	0	0	0	1	1	1	0	0	1	1	1	0	0	0	0	0	0	0	0	0	0	0	0	0	0	0
		Perkinsus marinus	PMAR	0	0	0	0	0	0	0	0	0	1	1	1	0	0	1	1	0	0	0	0	0	0	0	0	0	0	0	0	0	0	0	0
		Plasmodium falciparum	PFAL	0	0	0	0	0	0	0	0	0	1	1	1	0	0	1	1	0	0	0	0	0	0	0	0	0	0	0	0	0	0	0	0
		Toxoplasma gondii	TGON	0	0	0	0	0	0	0	0	0	1	1	1	0	0	1	0	0	0	0	0	0	0	0	0	0	0	0	0	0	0	0	0
		Cryptosporidium parvum	CPAI	0	0	0	0	0	0	0	0	0	1	1	1	0	0	1	1	0	0	0	0	0	0	0	0	0	0	0	0	0	0	0	0
		Paramecium tetraurelia	PTET	0	0	0	0	0	0	0	0	0	0	1	1	0	0	1	0	0	0	0	0	0	0	0	0	0	0	0	0	0	0	0	0
		Tetrahymena thermophila	TTHE	0	0	0	0	0	0	0	0	0	0	1	1	0	0	1	0	0	0	0	0	0	0	0	0	0	0	0	0	0	0	0	0
	Rhizaria	Oxytricha trifallax	OTRI	0	0	0	0	0	0	0	0	0	0	1	1	0	0	1	0	0	0	0	0	0	0	0	0	0	0	0	0	0	0	0	0
		Bigelowiella natans	BNAT	1	1	0	0	1	0	0	0	1	1	1	1	1	1	1	1	0	0	0	0	0	0	0	0	0	0	1	1	0	0	0	0
		Plasmodiophora brassicae	PBRA	1	1	0	0	1	1	1	1	1	1	1	1	1	1	1	1	0	0	0	0	0	0	0	0	0	0	1	1	0	0	0	0
Archeaplastida	Embryophyta	Arabidopsis thaliana	ATHA	1	1	0	0	1	1	1	1	1	1	1	1	1	1	1	1	0	0	0	0	0	0	1	0	0	0	1	1	0	0	0	0
		Aquilegia coerulea	ACOE	1	1	0	0	1	1	1	1	1	1	1	1	1	1	1	1	0	0	0	0	0	0	1	0	0	0	1	1	0	0	0	0
		Oryza sativa	OSAT	1	1	0	0	1	1	1	1	1	1	1	1	1	1	1	1	0	0	0	0	0	0	1	0	0	0	1	1	0	0	0	0
		Amborella trichopoda	ATRI	1	1	0	0	1	1	1	0	0	1	1	1	1	1	1	1	0	0	0	0	0	0	1	0	0	0	1	1	0	0	0	0
		Selaginella moellendorffii	SMOE	1	1	0	0	1	1	1	0	1	1	1	1	1	1	1	1	0	0	0	0	0	0	1	0	0	0	1	1	0	0	0	0
		Physcomitrella patens	PPAT	1	1	0	0	1	1	1	1	1	1	1	1	1	1	1	1	0	0	0	0	0	0	1	0	0	0	1	1	0	0	0	0
	Charophyta	Klebsormidium flaccidum	KFLA	0	0	0	0	1	1	1	1	1	1	1	1	1	1	1	1	0	0	0	0	0	0	0	0	0	0	1	1	0	0	0	0
	Chlorophyta	Chlamydomonas reinhardtii	CREI	1	1	0	0	1	1	1	1	1	1	1	1	1	1	1	1	0	0	0	0	0	0	0	0	0	0	0	0	0	0	0	0
		Volvox carteri	VCAR	1	1	0	0	1	1	1	1	1	1	1	1	1	1	1	1	0	0	0	0	0	0	0	0	0	0	0	0	0	0	0	0
		Coccomyxa subellipsoidea	CSUB	1	1	0	0	1	1	1	1	1	1	1	1	1	1	1	1	0	0	0	0	0	0	0	0	0	0	0	0	0	0	0	0
		Chlorella variabilis	CVAR	1	1	0	0	1	1	1	1	1	1	1	1	1	1	1	1	0	0	0	0	0	0	0	0	0	0	0	0	0	0	0	0
		Ostreococcus lucimarinus	OLUC	1	1	0	0	1	1	1	1	1	1	1	1	1	1	1	1	0	0	0	0	0	0	0	0	0	0	1	1	0	0	0	0
		Bathycoccus prasinos	BPRA	1	1	0	0	1	1	1	1	1	1	1	1	1	1	1	1	0	0	0	0	0	0	0	0	0	0	1	1	0	0	0	0
		Micromonas species	MSPE	1	1	0	0	1	1	1	1	1	1	1	1	1	1	1	1	0	0	0	0	0	0	0	0	0	0	1	1	0	0	0	0
	Rhodophyta	Chondrus crispus	CMER	1	1	0	0	1	1	0	1	1	1	1	1	1	0	1	1	0	0	0	0	0	0	0	0	0	0	0	0	0	0	0	0
		Porphyridium purpureum	GSUL	1	1	0	0	1	1	0	1	1	1	1	1	1	1	1	1	0	0	0	0	0	0	0	0	0	0	1	1	0	0	0	0
		Cyanidioschyzon merolae	PPUR	1	1	0	0	1	1	1	1	1	1	1	1	1	1	1	1	0	0	0	0	0	0	0	0	0	0	1	1	0	0	0	0
		Galdieria sulphuraria	CCRI	1	1	0	0	1	1	1	1	1	1	1	1	1	1	1	1	0	0	0	0	0	0	0	0	0	0	1	1	0	0	0	0
	Glaucophyta	Cyanophora paradoxa	CPAR	0	0	0	0	1	1	1	1	1	1	1	1	1	1	1	1	0	0	0	0	0	0	0	0	0	0	0	0	0	0	0	0
Haptophyta		Emiliania huxleyi	EHUX	0	1	0	0	0	0	1	1	1	1	0	1	1	0	1	1	0	0	0	0	0	0	0	0	0	0	1	1	0	0	0	0
Cryptophyta		Guillardia theta	GTHE	0	0	0	0	1	1	1	1	1	1	1	1	1	1	1	1	1	1	1	0	0	0	0	0	0	0	0	0	0	0	0	0

## Sheet: Phylogenetic_profile_similarity
	Dsn1-N/Box1	Csm1	Lrs4	Mam1	Dsn1	Nsl1	Mis12	Nnf1	Spc24	Spc25	Ndc80	Nuf2	Knl1	Zwint-1	CenpA	CenpC	CenpH	CenpI	CenpK	CenpM	CenpL	CenpN	CenpO	CenpP	CenpQ	CenpU	CenpS	CenpX	CenpT	CenpW	Nkp1	Nkp2
Dsn1-N/Box1	1	0.799937	0.2152	0.185479	0.487122	0.469153	0.257841	0.290819	0.428624	0.274774	0.178725	0.164374	0.327694	0.411825	0.140191	0.242941	0.0713217	0.0535826	0.032808	-0.114745	0.0919065	0.00834591	0.186863	0.120673	0.0773244	0.101072	0.328777	0.375375	0.0603412	0.0576712	0.257366	0.195841
Csm1	0.799937	1	0.172146	0.148371	0.339415	0.412034	0.309032	0.350797	0.501376	0.275922	0.124531	0.224061	0.369952	0.418281	0.140776	0.302718	-0.0229183	-0.0445417	-0.0615928	-0.162577	-0.00605767	-0.0746982	0.0931054	0.061544	0.0261426	0.0378708	0.250914	0.273257	-0.00302966	0.00231648	0.171951	0.103197
Lrs4	0.2152	0.172146	1	0.861892	0.104828	0.127257	0.0877058	0.0934947	0.102016	0.0591312	0.0384615	0.0516299	0.0817861	0.116024	0.0591312	0.0934947	0.255704	0.250703	0.255704	-0.116024	0.149673	0.27167	0.255704	0.309085	0.323689	0.302235	0.138675	0.147442	0.302235	0.316228	0.508175	0.47027
Mam1	0.185479	0.148371	0.861892	1	0.0903508	0.109682	0.0755929	0.0805823	0.0879266	0.0509647	0.0331497	0.0444994	0.0704907	0.1	0.0509647	0.0805823	0.220389	0.216078	0.220389	-0.1	0.0999766	0.23415	0.220389	0.266398	0.278985	0.260494	0.119523	0.127079	0.260494	0.272554	0.437992	0.405322
Dsn1	0.487122	0.339415	0.104828	0.0903508	1	0.67743	0.597614	0.605206	0.537963	0.483494	0.3669	0.221131	0.654802	0.598574	0	0.261194	0.225478	0.280459	0.271599	0.163761	0.280459	0.245078	0.317719	0.289925	0.273602	0.249294	0.330719	0.340035	0.200519	0.281772	0.206284	0.160217
Nsl1	0.469153	0.412034	0.127257	0.109682	0.67743	1	0.580381	0.630289	0.554003	0.317925	0.302235	0.240988	0.585604	0.587825	0.244558	0.473683	0.245726	0.173327	0.203735	0.0137102	0.173327	0.126601	0.245726	0.232423	0.21013	0.199013	0.358462	0.356497	0.154605	0.221332	0.25042	0.0993624
Mis12	0.257841	0.309032	0.0877058	0.0755929	0.597614	0.580381	1	0.810163	0.495607	0.494413	0.30697	0.285926	0.722691	0.585845	0.13484	0.426401	0.240098	0.298644	0.291548	0.20788	0.298644	0.270487	0.342997	0.28376	0.270957	0.290191	0.474342	0.439672	0.23578	0.22188	0.17259	0.186501
Nnf1	0.290819	0.350797	0.0934947	0.0805823	0.605206	0.630289	0.810163	1	0.567134	0.459968	0.285159	0.261768	0.673471	0.479465	0.114992	0.386364	0.217554	0.274695	0.266914	0.173252	0.274695	0.243694	0.217554	0.249797	0.235057	0.257142	0.421375	0.385981	0.20494	0.18922	0.183981	0.131712
Spc24	0.428624	0.501376	0.102016	0.0879266	0.537963	0.554003	0.495607	0.567134	1	0.497798	0.1375	0.414234	0.610706	0.67283	0.00681915	0.27602	0.352126	0.40692	0.398961	0.307743	0.40692	0.375514	0.352126	0.330058	0.315166	0.337538	0.351831	0.409388	0.337538	0.322603	0.20075	0.21693
Spc25	0.274774	0.275922	0.0591312	0.0509647	0.483494	0.317925	0.494413	0.459968	0.497798	1	0.295656	0.328846	0.440086	0.509647	0.151515	0.373724	0.231249	0.235862	0.231249	0.178377	0.235862	0.217658	0.231249	0.191311	0.182679	0.195646	0.284268	0.261553	0.195646	0.186989	0.11636	0.125739
Ndc80	0.178725	0.124531	0.0384615	0.0331497	0.3669	0.302235	0.30697	0.285159	0.1375	0.295656	1	0.346658	0.332256	0.331497	0.295656	0.285159	0.150414	0.153415	0.150414	0.116024	0.153415	0.141574	0.150414	0.124437	0.118823	0.127257	0.173344	0.158784	0.127257	0.121626	0.0756856	0.0817861
Nuf2	0.164374	0.224061	0.0516299	0.0444994	0.221131	0.240988	0.285926	0.261768	0.414234	0.328846	0.346658	1	0.31368	0.273354	0.192772	0.358587	0.124032	0.128444	0.124032	0.0699277	0.128444	0.110799	0.124032	0.0839055	0.0746451	0.088464	0.132967	0.193573	0.088464	0.0793017	-0.0103672	0.003921
Knl1	0.327694	0.369952	0.0817861	0.0704907	0.654802	0.585604	0.722691	0.673471	0.610706	0.440086	0.332256	0.31368	1	0.645431	0.0628695	0.405077	0.211898	0.272519	0.265872	0.187241	0.272519	0.246128	0.265872	0.206991	0.193858	0.213523	0.423896	0.446172	0.213523	0.200438	0.0833443	0.173913
Zwint-1	0.411825	0.418281	0.116024	0.1	0.598574	0.587825	0.585845	0.479465	0.67283	0.509647	0.331497	0.273354	0.645431	1	0.127412	0.370679	0.322481	0.288642	0.278728	0.205357	0.288642	0.248991	0.322481	0.281966	0.263093	0.291342	0.388449	0.347023	0.291342	0.272554	0.102509	0.187241
CenpA	0.140191	0.140776	0.0591312	0.0509647	0	0.244558	0.13484	0.114992	0.00681915	0.151515	0.295656	0.192772	0.0628695	0.127412	1	0.632456	-0.0462497	-0.178335	-0.184999	-0.280306	-0.178335	-0.205893	-0.0462497	-0.0308566	0.0314964	-0.0244558	0	-0.0174369	-0.0978232	-0.112194	0.11636	0.0314347
CenpC	0.242941	0.302718	0.0934947	0.0805823	0.261194	0.473683	0.426401	0.386364	0.27602	0.373724	0.285159	0.358587	0.405077	0.370679	0.632456	1	0.02011	-0.0691286	-0.0786118	-0.153106	-0.0691286	-0.107895	0.02011	-0.0136608	0.0737043	0.048335	0.16855	0.187477	-0.0038668	0.0295656	0.113017	-0.00248513
CenpH	0.0713217	-0.0229183	0.255704	0.220389	0.225478	0.245726	0.240098	0.217554	0.352126	0.231249	0.150414	0.124032	0.211898	0.322481	-0.0462497	0.02011	1	0.901419	0.920588	0.640101	0.743378	0.820023	0.682353	0.784909	0.746705	0.804052	0.379628	0.416934	0.804052	0.765799	0.503181	0.543739
CenpI	0.0535826	-0.0445417	0.250703	0.216078	0.280459	0.173327	0.298644	0.274695	0.40692	0.235862	0.153415	0.128444	0.272519	0.288642	-0.178335	-0.0691286	0.901419	1	0.98044	0.756275	0.803422	0.92282	0.743378	0.811112	0.774517	0.829495	0.391249	0.429225	0.829495	0.792791	0.493339	0.533104
CenpK	0.032808	-0.0615928	0.255704	0.220389	0.271599	0.203735	0.291548	0.266914	0.398961	0.231249	0.150414	0.124032	0.265872	0.278728	-0.184999	-0.0786118	0.920588	0.98044	1	0.727609	0.782889	0.900828	0.722059	0.784909	0.746705	0.804052	0.379628	0.416934	0.804052	0.765799	0.503181	0.543739
CenpM	-0.114745	-0.162577	-0.116024	-0.1	0.163761	0.0137102	0.20788	0.173252	0.307743	0.178377	0.116024	0.0699277	0.187241	0.205357	-0.280306	-0.153106	0.640101	0.756275	0.727609	1	0.712736	0.775004	0.596347	0.652155	0.59505	0.680369	0.328688	0.356799	0.680369	0.623729	0.149104	0.229095
CenpL	0.0919065	-0.00605767	0.149673	0.0999766	0.280459	0.173327	0.298644	0.274695	0.40692	0.235862	0.153415	0.128444	0.272519	0.288642	-0.178335	-0.0691286	0.743378	0.803422	0.782889	0.712736	1	0.882617	0.703868	0.768936	0.731466	0.745926	0.431723	0.468947	0.787711	0.750193	0.436537	0.479395
CenpN	0.00834591	-0.0746982	0.27167	0.23415	0.245078	0.126601	0.270487	0.243694	0.375514	0.217658	0.141574	0.110799	0.246128	0.248991	-0.205893	-0.107895	0.820023	0.92282	0.900828	0.775004	0.882617	1	0.820023	0.878949	0.839293	0.856141	0.38629	0.420865	0.898869	0.859096	0.534599	0.577689
CenpO	0.186863	0.0931054	0.255704	0.220389	0.317719	0.245726	0.342997	0.217554	0.352126	0.231249	0.150414	0.124032	0.265872	0.322481	-0.0462497	0.02011	0.682353	0.743378	0.722059	0.596347	0.703868	0.820023	1	0.827294	0.789969	0.804052	0.460977	0.496773	0.762061	0.765799	0.503181	0.543739
CenpP	0.120673	0.061544	0.309085	0.266398	0.289925	0.232423	0.28376	0.249797	0.330058	0.191311	0.124437	0.0839055	0.206991	0.281966	-0.0308566	-0.0136608	0.784909	0.811112	0.784909	0.652155	0.768936	0.878949	0.827294	1	0.954883	0.933014	0.361825	0.391802	0.88819	0.931715	0.608225	0.65725
CenpQ	0.0773244	0.0261426	0.323689	0.278985	0.273602	0.21013	0.270957	0.235057	0.315166	0.182679	0.118823	0.0746451	0.193858	0.263093	0.0314964	0.0737043	0.746705	0.774517	0.746705	0.59505	0.731466	0.839293	0.789969	0.954883	1	0.933721	0.339782	0.368512	0.887967	0.930305	0.636964	0.688305
CenpU	0.101072	0.0378708	0.302235	0.260494	0.249294	0.199013	0.290191	0.257142	0.337538	0.195646	0.127257	0.088464	0.213523	0.291342	-0.0244558	0.048335	0.804052	0.829495	0.804052	0.680369	0.745926	0.856141	0.804052	0.933014	0.933721	1	0.372801	0.403405	0.911184	0.910479	0.594747	0.642685
CenpS	0.328777	0.250914	0.138675	0.119523	0.330719	0.358462	0.474342	0.421375	0.351831	0.284268	0.173344	0.132967	0.423896	0.388449	0	0.16855	0.379628	0.391249	0.379628	0.328688	0.431723	0.38629	0.460977	0.361825	0.339782	0.372801	1	0.94054	0.415816	0.350823	0.214412	0.239593
CenpX	0.375375	0.273257	0.147442	0.127079	0.340035	0.356497	0.439672	0.385981	0.409388	0.261553	0.158784	0.193573	0.446172	0.347023	-0.0174369	0.187477	0.416934	0.429225	0.416934	0.356799	0.468947	0.420865	0.496773	0.391802	0.368512	0.403405	0.94054	1	0.445622	0.380175	0.23275	0.259262
CenpT	0.0603412	-0.00302966	0.302235	0.260494	0.200519	0.154605	0.23578	0.20494	0.337538	0.195646	0.127257	0.088464	0.213523	0.291342	-0.0978232	-0.0038668	0.804052	0.829495	0.804052	0.680369	0.787711	0.898869	0.762061	0.88819	0.887967	0.911184	0.415816	0.445622	1	0.910479	0.534377	0.585604
CenpW	0.0576712	0.00231648	0.316228	0.272554	0.281772	0.221332	0.22188	0.18922	0.322603	0.186989	0.121626	0.0793017	0.200438	0.272554	-0.112194	0.0295656	0.765799	0.792791	0.765799	0.623729	0.750193	0.859096	0.765799	0.931715	0.930305	0.910479	0.350823	0.380175	0.910479	1	0.622281	0.614247
Nkp1	0.257366	0.171951	0.508175	0.437992	0.206284	0.25042	0.17259	0.183981	0.20075	0.11636	0.0756856	-0.0103672	0.0833443	0.102509	0.11636	0.113017	0.503181	0.493339	0.503181	0.149104	0.436537	0.534599	0.503181	0.608225	0.636964	0.594747	0.214412	0.23275	0.534377	0.622281	1	0.847813
Nkp2	0.195841	0.103197	0.47027	0.405322	0.160217	0.0993624	0.186501	0.131712	0.21693	0.125739	0.0817861	0.003921	0.173913	0.187241	0.0314347	-0.00248513	0.543739	0.533104	0.543739	0.229095	0.479395	0.577689	0.543739	0.65725	0.688305	0.642685	0.239593	0.259262	0.585604	0.614247	0.847813	1

## Sheet: co-evolution
Csm1	Dsn1			Dsn1-N
present	present	55	>>	present	49
absent	absent	18		absent	6
absent	present	30	>>	present	0
present	absent	6		absent	30
61	85			49
	total:	109		total:	85
		pearson
Csm1	Dsn1	0.339
Csm1	Dsn1-N	0.799
